# Supplementary material for: Spatiotemporal Analysis of Malaria Transmission in the Autonomous Indigenous Regions of Panama, Central America, 2015–2022
Source: Trop Med Infect Dis. 2024 Apr 22;9(4):90. doi: 10.3390/tropicalmed9040090 (PMC11054363; doi:10.3390/tropicalmed9040090)
Supplement: Supplementary file 1 [file tropicalmed-09-00090-s001.zip]

Archive with 1 entries (1 files):
- tropicalmed-2911356-supplementary.pdf
